# Supplementary material for: Development and Application of a High-Throughput Method for the Purification and Analysis of Surface Carbohydrates from Klebsiella pneumoniae
Source: Biology (Basel). 2024 Apr 12;13(4):256. doi: 10.3390/biology13040256 (PMC11048683; doi:10.3390/biology13040256)
Supplement: Supplementary file 1 [file biology-13-00256-s001.zip]

Archive with 1 entries (1 files):
- biology-2929665-supplementary.pdf
